# Supplementary material for: Effects of Selenium on Chronic Kidney Disease: A Mendelian Randomization Study
Source: Nutrients. 2022 Oct 23;14(21):4458. doi: 10.3390/nu14214458 (PMC9654848; doi:10.3390/nu14214458)
Supplement: Supplementary file 1 [file nutrients-14-04458-s001.zip]

Archive with 1 entries (1 files):
- nutrients-1963959-supplementary.pdf
